# Supplementary material for: Comparison of peripheral venous and arterial blood gas in management of patients with respiratory complaints in the emergency department: A prospective observational cohort study
Source: PLoS One. 2025 Sep 5;20(9):e0330190. doi: 10.1371/journal.pone.0330190 (PMC12412979; doi:10.1371/journal.pone.0330190)
Supplement: S2 Dataset — (XLSX) [file pone.0330190.s002.xlsx]

## Sheet: 20200602_Database_BGC
Gender (0 = male, 1 = female)	CCI	Smoking status (0 = ex-smoker, 1 = non-smoker, 2 = smoker)	COPD (0 = no, 1 = yes)	COPD Gold classification	Asthma (0 = no, 1 = yes)	Hearthfailure (0 = no, 1 = yes)	Recent (<30 days) hospital admission for similar complaints or diagnosis (0 = no, 1 = yes)	Heart rate	Temperature	Systolic blood pressure	Diastolic blood pressure	Respiratory rate	GCS	Peripheral oxygen saturation	Supplemental oxygen therapy during VBG sampling (0 = no, 1 = yes)	FiO2 during VBG sampling	Tourinquet (0 = no, 1 = yes)	pH VBG	pCO2 VBG	pO2 VBG	Bicarbonate VBG	Lactate VBG	Supplemental oxygen therapy during ABG sampling (0 = no, 1 = yes)	FiO2 during ABG sampling	pH ABG	pCO2 ABG	pO2 ABG	Bicarbonate ABG	Lactate ABG	Diagnosis at hospital discharge: pneumonia	Diagnosis at hospital discharge: COPD exacerbation	Diagnosis at hospital discharge: pulmonary embolism	Diagnosis at hospital discharge: Upper respiratory tract infection	Diagnosis at hospital discharge: heart failure	Diagnosis at hospital discharge: other	Treating physician	Specialty of the treating physician in the ED (0 = emergency phycisian, 1 = pulmonologist, 2 = cardiologist, 3 = internal medicine, 4 = other)	Admission (0 = no, 1 = yes)	Admission to the ward/CCU/ICU (0 = ward, 1 = CCU, 2 = ICU)	Duration of hospital admission	Mechanical ventilation? (0 = no, 1 = yes)	Non invasive ventilation?	Intubation?	CPAP/BiPAP?	High flow nasal oxygen therapy	Alterations? (0 = no, 1 = yes)	Alteration in disposition? (0 = no, 1 = yes)	Alteration in supplemental oxygen therapy? (0 = no, 1 = yes)	Alteration in mechanical ventilation? (0 = no, 1 = yes)
0	7	2	1	1	0	0	0	88	37.3	153	56	24	15	91	0		0	7.43	5.3	3.2	26	2.44	0		7.47	4.5	7.5	24.1	1.95				1			14	1	0			0					0
0	4	0	1	1	0	0	1	105	37.4	154	90	23	15	98	1	50	1	7.28	7.9	4	27.4	1.72	1	50	7.33	6.4	11.9	24.5	1.61					1		14	1	1	0	8	0					1	0	1	1
1	4	0	1	1	1	0	0	76	37.4	88	56	22	15	96	0		0	7.44	4.3	7.5	21.4	0.81	0		7.43	4.5	8.9	22.2	0.65	1						14	1	1	0	6	0					0
1	6	1	0		1	1	0	96	37.4	150	66	24	15	96	0		0	7.4	5.6	5.3	25.1	3.13	0		7.42	5.4	11.5	25.4	3.11				1	1	1	23	1	1	0	7	0					0
0	5	0	1	3	0	1	1	111	37.9	143	97	25	15	89	1	32	1	7.35	10.3	6.3	41.5		1	32	7.33	9.4	8.2	36.4	7.1					1		1	0	1	0	10	0					0
1	9	1	0		0	1	1	112	37.3	156	68	36	15	94	1	100	0	7.2	8	5.7	23.2	4.85	1	100	7.28	6.8	10.2	23.7	4.59	1				1	1	6	0	1	0	8	0					0
1	2	2	0		1	0	0	86	37.9	135	76	28	15	94	0		0	7.38	5	2.4	22	2.07	0		7.46	3.8	7.4	19.9	1.7	1						23	1	1	0	6	0					1	0	1	0
0	3	2	0		0	1	0	70	36.7	144	107	22	15	95	0		0	7.4	5.6	4.2	25.5	2.01	0		7.48	4	8.2	22.3	1.25				1	1		37	1	1	0	1	0					0
0	1	1	0		0	0	0	147	37.4	105	75	15	15	93	0		0	7.47	4.5	6.4	24.1	1.7	0		7.5	3.8	9.7	21.6	1.29	1		1				15	1	1	0	2	0					0
1	8	1	0		0	0	0	96	39.4	141	52	20	15	90	0		0	7.45	4.4	6.2	22.6	1.9	0		7.46	4	7.2	21.1	1.31						1	13	0	1	0	19	0					0
0	4	1	0		0	0	0	66	37.1	127	69	19	15	88	0		0	7.46	4	6.8	20.9	1.81	0		7.46	4.4	7	22.9	1.53				1		1	12	0	1	0	2	0					0
0	4	0	1	2	1	0	0	89	37.9	161	78	18	15	90	0		0	7.4	5.4	2.9	24.7	2.75			7.44	4.5	8.9	22.4	2.55		1				1	9	0	1	0	5	0					0
0	0	2	0		0	0	0	83	35.9	144	81	20	15	92	1	40	0	7.47	4.8	5.7	25.4	1.36	1	40	7.45	4.9	7.6	25.1	0.99	1						30	0	0			0					0
0	5	1	1	1	0	0	0	75	36.7	168	80	22	15	92	0		1	7.37	6.1	2.7	25.9	1.93	0		7.47	4.4	7.8	23.2	1.68	1						1	0	1	0	8	0					0
0	7	0	1	2	1	0	0	65	38.7	120	65	20	15	89	0		1	7.39	6.5	2.7	28.8	1.65	0		7.46	4.6	7.1	23.9	1.1		1					36	1	1	0	19	0					1	0	1	0
0	4	1	0		0	0	0	71	37.2	120	72	20	15	90	1	28	0	7.4	5.5	4.8	25.1	1.86	1	28	7.42	5.4	7.4	25.9	1.64						1	6	0	1	0	51	0					0
0	4	1	0		1	0	0	80	37.6	137	67	23	15	98	0		0	7.44	5.3	4	26.8	1.49	0		7.5	4.2	10.1	24.4	1.21						1	36	1	1	0	16	0					1	1	1	0
1	4	0	1	3	0	0	0	121	36.6	188	117	27	15	93	1	24	0	7.28	8.5	8.3	29.2	2.01	1	24	7.3	7.4	10	26.9	2.16	1	1					36	1	1	0	5	0					0
1	5	0	1	3	0	0	0	92	37.5	100	40	20	15	75	1	24	0	7.26	13.8	2	45.4	2.95	1	24	7.34	10.4	5.5	41.5	2.44		1				1	23	1	1	0	11	1	1		1		1	0	1	1
0	4	2	1	1	1	0	0	75	37.4	129	61	18	15	96	0		0	7.4	5.5	5.7	24.9	2.31	0		7.43	5.6	9.6	27.6	2.14	1						27	1	0			0					0
0	3	2	1	1	0	0	0	108	37.1	161	97	25	15	85	0		0	7.42	5.3	3.6	25.1	1.51	0		7.42	4.8	6.1	22.9	1.51		1		1			23	1	1	0	6	0					0
0	0	2	0		0	0	0	79	35.9	122	82	20	15	97	0		1	7.45	4.7	9.1	23.8	1.5	0		7.49	4	13.8	22.7	1.18						1	16	0	0			0					1	0	0	0
0	7	2	1	3	0	0	1	120	36.2	167	100	32	15	88	0		0	7.32	7.1	7.6	27	1.84	0		7.33	7	8.9	27.2	2.05		1					2	0	0			0					0
0	3	2	0		0	0	0	104	38.2	179	145	26	15	35	1	84	0	7.22	11	4.3	33.2	2.99	0		7.27	9.6	3.3	32.2	3.24	1					1	12	0	1	2	7	1	1			1	0
0	6	2	1	4	0	0	0	100	39.7	173	111	38	14	97	1	32		7.3	5.9	6	21.3	2.67	1	32	7.35	5	11.6	19.9	2.32	1					1	17	0	1	0	6	0					0
1	1	2	0		0	1	0	76	37.3	124	91	20	15	92	0		1	7.31	5.8	3.8	21.6	1.98	0		7.41	4.3	6.6	19.9	1.45						1	37	1	1	0	1	0					1	1	1	0
1	4	2	1	3	1	1	1	96	37.8	155	66	22	15	78	0		0	7.36	8.1	2	33.5	1.12	0		7.38	7.5	5.6	32.5	0.94		1		1			23	1	1	0	3	0					1	0	0	0
0	5	0	0		1	1	0	72	36.8	195	75	20	15	95	0		1	7.33	6.1	3.1	23.5	2.62	0		7.41	4.8	9.4	22	2.4				1		1	37	1	1	0	3	0					0
0	3	0	0		0	0	0	95	37.8	140	96	18	15	93	0		0	7.38	5.3	3.5	23.1	3.04	0		7.43	4.3	7.3	21.1	1.92						1	23	1	0			0					0
0	7	0	0		0	1	0	107	36.4	128	83	30	14	96	1	28	0	7.34	6	3.1	23.9	2.85	1	28	7.4	5.1	9.9	23.2	2.69					1		17	0	0			0					0
0	0	1	0		0	0	0	126	38.7	126	64	25	15	98	0		1	7.43	4.3	6	20.7	1.29	0		7.45	4	10.4	20.4	1.16						1	32	1	1	0	10	0					0
0	2	2	0		0	0	0	82	37.9	112	78	30	15	95	0		0	7.35	5.9	2.8	24.2	1.7	0		7.44	4.6	7.9	22.9	1.2	1						7	0	1	0	6	0					0
1	8	0	1	4	1	1	0	78	36.7	122	72	18	15	95	0		0	7.31	8.3	2.7	30.9	2.51	0		7.45	5	10.1	25.6	2.12		1		1		1	32	1	1	0	5	0					0
0	3	2	1	2	0	0	0	126	37.5	155	93	22	15	92	1	28	0	7.29	7.3	4.7	26.1	2.01	1	28	7.32	6.5	9.2	24.5	1.21		1		1			37	1	1	0	4	0					1	0	0	0
1	0	2	0		1	0	0	89	37.9	139	75	21	15	96	0		0	7.49	3.8	7.2	21	2.21	0		7.5	4	8	22.7	1.92				1		1	23	1	1	0	3	0					0
0	6	0	1	1	0	1	1	87	37.7	145	82	33	15	89	1	90	0	7.4	5.6	2.5	25.6	1.63	1	90	7.46	4.5	10.4	23.5	1.41						1	32	1	1	0	29	0					0
0	4	0	1	2	0	0	1	102	36.9	131	74	18	15	91	0		0	7.36	6.1	3.6	25.6	3.1	0		7.43	4.4	8.4	21.5	2.2						1	27	1	1	0	4	0					0
0	5	0	0		0	1	1	96	39.4	147	77	20	15	99	0		0	7.4	4.6	4.4	20.9	3.02			7.47	3.4	7.3	18.5	2.42						1	37	1	1	0	8	0					0
0	6	0	1	1	0	0	0	98	36.8	115	62	25	15	100	1	28	0	7.38	6.9	2.5	29.9	1.01	1	28	7.43	5.5	12.7	26.7	0.9			1			1	15	1	1	0	17	0					0
1	6	1	0		0	0	0	106	40.1	144	77	25	15	91	0		0	7.42	5.4	4.8	25.7	1.69			7.47	4.3	8.4	23	1.17				1			6	0	1	0	2	0					0
0	2	0	1	2	0	0	0	110	38.5	134	83	25	15	94	0			7.42	5.7	7.2	26.6	2.11	0		7.45	5.4	8.6	27.4	2.44		1		1			15	1	1	0	5	0					1	0	1	0
0	4	0	0		0	1	0	64	36.4	116	80	18	15	98	0		0	7.51	3.7	3	21.6	2	0		7.58	2.6	10.3	18	1.64						1	30	0	0			0					0
0	5	0	0		0	0	0	57	36.2	207	98	15	15	95	0		0	7.36	5.8	3.3	24.4	1.68	0		7.4	4.9	9.3	22.1	1.07						1	28	0	0			0					0
1	4	2	1	4	0	0	0	103	37.7	117	73	24	15	90	1	36	1	7.34	5.7	4	22.8	1.93	1	36	7.41	4.7	7.9	22	1.06	1	1					15	1	1	0	6	0					1	0	1	0
1	0	1	0		0	0	0	95	37.2	120	85	15	15	100	0		0	7.34	5.6	2.8	22	1.23	0		7.41	4	12.5	18.3	0.87						1	15	1	0			0					0
0	4	1	0		0	0	0	74	36.5	134	70	22	15	92	0		0	7.47	4.4	7.3	23.4	1.46	0		7.47	4.1	7.8	22	1.33						1	26	0	1	0	7	0					1	0	1	0
1	2	0	0		1	0	0	93	37.6	152	90	26	15	98	0		0	7.49	3.8	7.4	20.8	1.41	0		7.5	4.1	9.8	23.8	1.51						1	21	1	1	0	1	0					0
0	1	2	0		0	0	0	81	38.2	118	75	18	15	92	0		0	7.42	7.5	5.1	35.4	1.52	0		7.39	8.1	7.4	36	1.14						1	12	0	1	0	1	0					0
1	3	0	1	2	0	0	1	113	37.5	140	77	25	15	78	0		1	7.37	6.3	4.4	27	1	0		7.38	6.4	5.8	27.9	0.76		1					15	1	1	0	6	0					0
0	5	2	1	1	0	1	0	90	36.7	133	97	30	15	90	0		0	7.46	4.7	4.2	24.5	3.34	0		7.48	4	7.4	22.1	1.79	1	1			1		4	2	1	1	22	0					0
0	4	0	1	3	0	0	0	110	37	165	92	20	15	75	1	36	1	7.35	6.1	3	24.8	2.96	1	36	7.37	4.5	7.2	19.2	1.75	1	1			1		15	1	1	0	8	0					0
1	6	0	1	2	0	0	0	109	38.3	96	88	24	15	90	1	24	0	7.43	4	5.5	19.8	1.29	1	24	7.41	4.3	7.2	20.3	0.98	1	1					25	3	1	0	6	0					0
0	7	2	1	1	0	1	0	70	37.4	93	34	30	15	83	0		0	7.38	6.1	4.2	26.6	3.08	0		7.43	4.9	6.1	23.6	2.71	1	1					21	1	1	0	0	0					1	0	1	0
0	5	0	0		0	0	0	74	38.5	92	63	18	15	93	0		0	7.45	4	5	20.4	1.73			7.47	3.9	9.7	20.6	1.3						1	3	0	1	0	2	0					0
0	6	0	1	3	0	0	0	99	36.9	132	79	20	15	95	0		0	7.47	4.1	7.5	22	2	0		7.44	4.9	4.1	24.3	1.4	1						3	0	1	0	3	0					0
1	3	2	1	1	0	0	0	72	37.7	144	73	18	15	95	0			7.41	5.6	5.8	26.3	2.12	0		7.43	5	8.2	24.4	1.49		1		1			37	1	1	0	3	0					1	0	1	0
0	7	0	0		0	1	0	67	36.7	143	67	22	15	95	0		0	7.45	4.4	4.5	22.6	2.54	0		7.49	3.6	9	20.2	1.7	1						37	1	1	0	5	0					0
1	7	2	1	1	0	0	0	108	35.7	165	88	40	15	96	0		0	7.4	5.8	3.9	26.8	2.2	0		7.45	5.1	8.6	26.1	1.92		1					29	1	1	0	6	0					0
0	2	2	1	3	0	0	0	118	36.6	98	58	25	15	93	0		1	7.18	7.9	8.6	21.5	9.33	0		7.24	6.7	9.5	21	7.34		1					30	0	1	0	2	0					0
0	2	2	1	3	0	0	0	86	36	115	91	26	15	85	0		0	7.26	9.7	5.2	31.7	2.79	0		7.26	9.4	7.6	31.3	2.68		1					18	0	1	0	5	1	1		1		0
1	3	2	1	3	0	0	0	143	37.4	118	86	24	15	80	0		1	7.34	7.1	6.4	28.6	1.69			7.36	6.6	6.5	27.4	1.4		1					22	0	1	0	6	0					0
0	3	0	1	3	0	0	0	93	37.4	214	88	20	15	92	1	36		7.26	10.1	4.2	32.9	1.95	1	36	7.34	7.4	8.4	29.1	1.52		1					8	0	1	0	4	0					1	0	1	1
0	2	0	0		0	0	0	79	37.5	143	82	21	15	89	0		0	7.35	6.1	2.7	24.9	2.15	0		7.44	3.8	7	19.2	1.24						1	21	1	1	1	8	0					1	0	1	0
0	0	1	0		0	0	0	82	38.2	134	75	24	15	96	0		0	7.39	5.6	5.6	24.7	1.43	0		7.43	5.2	11.1	25.1	1.1	1						29	1	0			0					1	1	1	0
0	6	0	0		0	0	0	110	39.6	130	77	20	15	89	0		0	7.46	4.7	6.8	24.7	2.47	0		7.48	4.1	7.1	22	2.31	1						23	1	1	0	2	0					0
1	5	2	1	1	0	0	1	85	37.6	128	53	28	15	86	0		0	7.37	7.4	4	31.1	1.7	0		7.4	6.2	6.6	28	1.48		1				1	24	1	1	0	3	0					0
1	7	2	1	1	1	0	1	74	36.6	150	112	30	15	87	0		0	7.35	6.8	1.8	27.5	1.55	0		7.44	4.8	6	23.6	1.28		1			1	1	23	1	1	0	5	0					1	0	1	0
1	0	1	0		0	0	0	68	37.9	128	60	15	15	100	0		0	7.38	5.6	3.1	24.7	1.14	0		7.43	3.8	12.6	18.9	1.08						1	14	1	0			0					0
1	1	0	0		0	0	0	73	37.7	143	68	21	15	100	0		0	7.4	4.8	3.5	22	1.12	0		7.45	4	11.4	20.5	0.91			1				11	0	1	0	1	0					0
1	5	0	1	4	0	0	0	110	37.2	150	110	35	15	91	1	28	0	7.29	6.6	8	23.3	2.28	1	28	7.31	6.5	10.8	24.3	2.34		1		1	1		1	0	1	0	4	0					0
1	2	0	0		0	0	0	90	37.6	142	84	22	15	86	1	28	0	7.4	6	2.7	26.9	1.47	1	28	7.45	5.2	6.2	26.4	1.12	1						14	1	1	0	7	0					1	0	1	0
0	4	2	1	3	1	0	0	110	36.9	120	80	18	14	88	0		0	7.33	7.7	5.7	29.7	2.08	0		7.34	7	7	27.9	1.94		1					17	0	1	0	1	0					1	1	1	0
1	5	0	1	1	0	0	0	83	38.1	177	98	22	15	95	1	28	0	7.45	4.9	7.3	25.1	1.08	1	28	7.46	4.9	8.7	25.2	1.11		1		1			14	1	1	0	3	0					0
1	6	0	0		0	1	0	60	38	110	59	16	15	96	0		0	7.51	3.5	2.9	20.3	3.77	0		7.52	3.2	7.8	18.7	3.39						1	5	0	1	0	2	0					1	0	1	0
1	4	1	0		1	1	0	70	37.5	131	69	16	15	89	1	28		7.39	6	3.5	26.7	1.34	1	28	7.43	4.8	8.5	23.3	1.07						1	14	1	1	0	2	0					0
0	4	0	1	2	0	0	0	109	40.2	177	58	20	15	94	0		0	7.44	5	4.1	25	2.43	0		7.5	3.7	8.6	21.1	2.66	1						14	1	1	0	5	0					0
1	5	1	0		0	0	0	90	37.3	170	90	22	15	94	0		0	7.33	6	3.3	23.5	1.61	0		7.4	5.5	7.6	25.1	1.54	1				1		14	1	1	0	5	0					1	0	1	0
0	10	0	0		0	1	1	58	36.8	135	70	16	15	94	0		0	7.46	5.6	5.2	29.3	1.96	0		7.47	5.1	7.4	27.4	1.72					1		17	3	1	0	12	0					1	0	1	0
0	7	0	1	1	1	0	0	66	39.3	167	66	23	15	91	0		0	7.42	4.6	3.7	22.2	1.6	0		7.47	3.8	7.2	20.3	1.45		1		1		1	29	1	1	0	3	0					0
1	3	2	1	4	1	0	0	89	36.5	143	104	18	15	97	1	32	0	7.34	5	5.7	19.8	2.05	1	32	7.39	5	10.7	22.2	2.29						1	14	1	1	1	2	0					0
0	8	0	1	1	0	1	0	65	37.1	115	48	25	15	88	1	28	0	7.38	7.5	2.2	32.9	1.66	1	28	7.46	5.5	6	28.4	1.25		1					21	1	1	0	2	0					1	0	1	0
1	6	2	1	1	0	0	0	90	37.2	107	100	16	15	92	1	24	0	7.45	4.4	5.5	22.6	1.6	1	24	7.47	4.4	7.5	23.4	1.53		1					37	1	1	0	3	0					1	0	1	0
1	1	0	0		0	0	0	86	37.2	167	102	21	15	100	0		0	7.55	3.6	3.3	23.1	1.97	0		7.6	2.8	14.3	20.2	1.35						1	37	1	1	0	2	0					1	0	0	0
1	4	2	1	2	1	0	0	77	37.2	147	96	18	15	94	0		0	7.32	6.5	3.6	24.6	2.04	0		7.4	5.4	9	24.5	1.71		1				1	37	1	1	0	3	0					0
1	8	2	1	2	0	0	0	74	37.7	118	101	20	15	82	0		0	7.36	6.8	5.6	28.1	3.25			7.4	5.7	6.8	26	3.15	1	1					21	1	1	0	6	0					0
1	7	0	1	4	0	0	0	84	38	130	93	18	15	93	1	28	0	7.37	6.6	8.1	27.8	2.35	1	28	7.43	5.2	10	25.5	1.96		1					37	1	1	0	4	0					0
1	1	2	0		1	0	0	96	37.8	151	108	18	15	99	0		0	7.38	5.8	7	25.2	1.44	0		7.36	6.5	7.3	26.8	1.15						1	38	0	0			0					1	0	0	0
0	5	2	1	3	0	0	0	125	36.2	210	120	25	15	89	1	24		7.21	11.2	6.8	32.8	1.51	1	24	7.28	9.8	8.3	33.5	1.1		1					35	0	1	0	8	0					1	1	0	0
1	8	0	1	1	0	0	0	77	37.1	211	88	24	15	96	0		0	7.46	4.3	7.1	22.2	2.87	0		7.47	4.3	8.3	22.6	2.8		1		1			37	1	1	0	4	0					1	0	1	0
0	5	0	0		0	0	0	147	36.8	143	91	22	15	89				7.42	5.5	7.2	26.1	1.7			7.43	5.2	7.2	25.2	1.49				1	1	1	10	0	1	0	3	0					0
0	0	1	0		1	0	0	90	37.1	176	129	20	15	95	0		0	7.36	7.4	4.4	30.4	2.05	0		7.41	5.2	9.1	24.6	1.92				1		1	23	1	1	0	6	0					1	0	0	0
1	3	0	1	2	0	0	0	103	36.3	136	69	24	15	88	0		0	7.4	5.6	1.4	25.5	2.74	0		7.5	3.9	8.2	22	1.29	1	1					21	1	1	0	5	0					1	0	1	0
0	6	0	0		0	1	0	90	37.1	155	78	25	15	92	1	36	0	7.44	4.1	3.4	20.3	2.54	1	36	7.46	3.5	6.7	18.4	1.96	1				1		37	1	1	0	10	0					1	0	1	0
0	4	0	0		0	0	0	120	38.4	138	76	24	15	92	0		0	7.41	4.8	4.6	22.4	3.01	0		7.45	4.2	7.6	21.6	2.68	1					1	7	0	1	0	2	0					0
0	5	0	0		0	0	0	69	36.4	154	96	14	14	95	0		1	7.42	6.8	3.2	32.1	1.87	0		7.49	5.2	7.2	28.8	1.44				1			37	1	1	0	5	0					0
1	4	2	1	3	0	1	0	103	37.5	138	65	24	15	92	1	28	0	7.28	12.9	5.8	44	2.12	1	28	7.3	11.9	9.2	42.6	1.72	1	1					31	0	1	0	39	0					0
1	5		1	4	0	0	0	93	39.2	149	87	28	15	93	0		0	7.47	4.2	4.5	22.3	2.5	0		7.49	4.1	7.7	23	2.2					1	1	11	0	1	0	14	0					0
1	3	0	0		0	0	0	86	36.6	134	69	24	15	95	0		0	7.43	5.3	4.9	25.6	3.14	0		7.46	4.4	8.5	23.2	2.72	1						21	1	1	0	8	0					0
1	2	2	1	2	0	0	0	97	36.3	115	64	14	15	99	1	24	0	7.34	6.6	4.1	26	1.2	1	24	7.39	5.2	8.8	23.1	0.79		1					26	0	1	0	2	0					0
0	6	0	1	4	0	0	0	106	37.3	173	85	27	15	97	1	30	0	7.22	9.5	3.2	28.5	2.74	1	30	7.27	7.6	18.8	25.4	2.02	1	1			1		18	0	1	0	4	0					1	0	1	0
1	4	0	0		0	0	0	80	38.3	182	78	22	15	94	1	32		7.39	4.8	7.9	21.2	1.36	1	32	7.41	5	9.4	23.3	1.34				1		1	28	0	1	0	4	0					0
1	2	0	1	3	0	0	0	75	37.4	153	83	20	15	90	1	24	0	7.42	6.5	5.7	31	1.6	1	24	7.42	5.8	7.9	27.3	1.34		1					36	1	1	0	5	0					0
0	5	0	1	2	0	0	0	88	37.3	171	78	28	15	92	0		0	7.42	5.5	5.6	26	1.96	0		7.44	4.5	7.9	22.6	2.07		1		1			38	0	1	0	6	0					0
1	3	0	1	3	1	0	0	99	37.7	160	66	20	15	91	1	24	0	7.3	8.8	5.1	32.3	0.89	1	24	7.36	7.2	5.6	29.7	0.82	1	1					24	1	1	0	5	0					1	1	0	1
1	4	2	0		0	0	0	54	36.3	124	48	18	15	93	0		0	7.42	4.8	6.2	23	1.05	0		7.44	4.4	8.2	22	0.89	1	1					15	1	1	0	4	0					0
1	7	0	1	3	0	0	0	89	37.5	82	61	25	15	89	1	36	0	7.33	7.5	2.8	29.3	2.65	1	36	7.42	6.5	7.2	30.9	2.01	1				1		24	1	1	0	5	0					1	1	0	1
1	3	2	1	2	1	0	0	122	39.6	131	56	22	15	90	0		0	7.47	4.9	4.9	26.3	1.17	0		7.52	4.2	7.6	25	0.84		1		1			36	1	1	0	3	0					1	1	1	0
0	3	0	1	4	1	0	0	112	38.6	163	102	22	15	94	0		0	7.37	4.8	4.2	20.3	2.42	0		7.42	3.7	8.8	17.6	1.72	1						24	1	1	0	3	0					1	0	1	0
0	6	0	1	1	0	1	0	67	37	112	56	28	15	95	0		0	7.45	5.2	4.5	26.6	2.03	0		7.5	4.3	8	24.7	1.52	1				1		36	1	1	0	9	0					1	0	1	0
0	7	0	1	1	0	0	0	110	39.1	137	77	40	15	93	0		1	7.44	4.3	6.9	21.5	2.37	0		7.44	4.1	9.2	20.8	1.99	1						15	1	1	0	4	0					1	0	1	0
0	5	0	1	2	0	0	1	107	36.9	135	77	16	15	91	1	28	0	7.43	5.1	5.7	24.7	1.71	1	28	7.44	5.5	7.2	27.1	1.52		1					24	1	1	0	4	0					0
1	7	0	0		1	1	0	53	36.5	132	94	20	15	96	0		0	7.34	8.4	3.8	33.4	2.61	0		7.42	5.9	10	28.5	1.8				1	1	1	21	1	1	0	2	0					1	0	0	0
0	5	2	1	2	0	0	0	118	37	166	95	28	13	80	1	26	0	7.2	15.1	6.9	43.3	1.16	1	26	7.09	19.3	8.1	43.1	0.53		1		1			21	1	1	2	11	1	1		1		0
0	8	1	0		1	1	1	130	35.8	129	106	35	15	93	0		0	7.35	7.6	2.9	30.8	2.99	0		7.43	5.3	8.9	25.8	2.25						1	1	0	0			0					1	1	0	0
1	7	0	0		1	0	0	101	38.2	116	62	18	15	95	0		0	7.43	5.8	2.6	28.2	2.26	0		7.46	4.5	8.5	23.6	2.37				1		1	24	1	1	0	6	0					0
0	3	0	1	2	1	0	0	135	36.7	151	11	30	15	92	1	28	0	7.31	7.1	7.3	26.5	1.29	1	28	7.31	7.2	8	26.8	1.22		1					20	0	1	0	1	0					0
0	5	0	1	2	1	0	0	96	37	156	74	24	15	94	0		0	7.4	5.6	6.5	25.4	1.44	0		7.44	4.9	8.5	24.5	1.25				1		1	15	1	1	0	2	0					1	0	1	0
1	5	0	1	3	0	0	0	88	36.7	133	71	35	15	86	1	28	0	7.38	7.8	3	33.9	1.06	1	28	7.42	6.8	6.4	32.3	0.74		1					37	1	1	0	5	0					0
1	7	0	1	2	0	1	0	100	36.7	116	53	24	15	88	0		0	7.33	7.9	6.3	30.8	1.43	0		7.39	5.9	7.3	26.4	1.16		1				1	37	1	1	0	3	0					0
1	6	2	1	2	1	0	1	93	37.5	143	82	19	15	94	0		0	7.36	6.6	2.6	27.4	3.85	0		7.47	3.6	7.4	19.2	1.96	1	1					37	1	1	0	2	0					1	1	1	0
0	4	0	1	1	1	0	0	82	36.3	140	83	20	15	91	0		0	7.39	5.4	4.2	24.1	1.66			7.46	5.1	7.9	26.8	1.88		1					37	1	0			0					0
0	7	0	1	2	0	0	1	90	38.8	118	92	24	15	92	0			7.41	3.9	3.2	18.5	1.49	0		7.53	3.2	8	19.7	1.32	1						16	0	1	0	2	0					0
0	5	0	0		0	1	0	64	36.3	148	81	12	15	97	0		0	7.4	5	7.7	22.6	1.81	0		7.39	5.2	10.4	23.1	1.74						1	6	0	0			0					0
0	3	0	0		0	0	0	100	39.5	140	66	40	15	88	1	36	0	7.49	4.4	4.6	24.5	1.6	1	36	7.51	3.9	6.6	22.9	1.35	1						27	1	1	0	14	0					1	0	1	0
1	4	2	1	1	0	0	1	98	36.6	158	79	22	15	88	0		0	7.44	4.9	5	24.3	1.48			7.48	4	7.1	21.9	1.35	1	1					15	1	1	0	7	0					1	0	1	0
0	0	1	0		0	0	0	52	36	146	80	15	15	99	0		0	7.35	7	3.2	28.4	0.97			7.42	4.8	9.4	23.1	0.8						1	9	0	0			0					0
0	5	0	1	4	0	0	0	68	36.4	126	78	22	15	94	1	28	0	7.38	6.2	2.8	27.3	2.51	1	28	7.47	4.3	8.3	22.6	1.58		1		1			21	1	1	0	14	0					1	0	1	0
0	4	2	1	0	0	0	0	98	38.5	154	97	17	15	94	1	32	1	7.4	3.8	3.4	17.2	2.58	1	32	7.45	3.9	8.2	19.7	1.08	1						15	1	1	0	5	0					1	0	1	0
1	2	2	0		1	0	0	100	35.6	135	65	25	15	98	0		0	7.34	7.1	1.9	28.2	1.57	0		7.44	5.1	9.4	25.5	1.46						1	6	0	1	0	2	0					0
0	5	1	0		0	0	0	91	37.5	119	86	22	15	96	1	28	0	7.43	3.7	4.2	18	1.83	1	28	7.47	4.4	8.1	23.8	2.38	1				1		26	0	1	0	7	0					0
0	4	0	0		0	0	0	89	36.1	155	71	22	15	97	0		1	7.43	4.5	2.6	21.6	1.48	0		7.47	3.4	8	18	1.17					1		28	0	1	1	6	0					0
0	9	0	0		0	1	0	119	38	140	95	22	14	94	1	28	0	7.42	4.6	5.8	21.9	1.19	1	28	7.44	4.6	9.5	22.4	0.99						1	30	0	1	0	44	0					0
1	6	2	1	1	0	1	0	100	37.9	110	80	20	15	80	1	28		7.37	6.2	6.9	26.6	1	1	28	7.38	6.5	7.7	28.3	1.08	1	1			1		27	1	1	0	8	0					0
1	7	2	0		0	1	0	63	37.4	134	73	28	14	85	0		0	7.36	6.2	3	25.8	1.88	0		7.42	5	6.9	23.8	1.51	1				1		34	2	1	1	6	0					1	1	0	0
1	6	1	0		1	1	0	80	38.1	117	51	27	15	89	0		0	7.44	4.3	3	21.5	1.7	0		7.53	3.3	6.8	20.2	1.5				1			3	0	1	0	3	0					0
1	6	0	1	3	0	0	0	118	39	129	67	22	15	92	1	32	1	7.34	7.1	1.5	27.7	2.83	1	32	7.42	4.7	7.2	22.7	2.74	1						24	1	1	0	5	0					1	0	1	1
0	6	2	0		0	0	0	109	39	122	73	2	15	90	0		0	7.37	5.6	3.9	23.7	2.91			7.43	4	7.2	19.4	2.39	1					1	9	0	1	0	6	0					0
1	3	2	1	2	0	0	0	87	37.5	119	82	20	15	87	0		0	7.34	7.5	2.5	29.9	1.27	0		7.41	6	5.7	28	0.82		1					21	1	1	0	5	0					1	0	0	0
0	4	1	0		0	0	0	87	36.6	150	102	28	15	93	0		1	7.48	4.4	7	23.7	1.53	0		7.46	4.9	7.9	25.2	1.38		1					7	0	1	0	4	0					0
1	4	0	0		0	0	0	79	36.8	145	81	16	15	99	0		0	7.31	9.3	5.4	34.3	1.05	0		7.33	7.8	7.6	30.4	0.99					1	1	36	1	1	0	6	0					1	0	0	0
0	4	0	1	2	0	0	1	118	36	125	87	26	15	100	0		0	7.41	4.9	6.9	23.1	1.74			7.45	4.6	10.9	23.2	1.68	1	1					18	0	1	0	7	0					0
0	3	0	1	3	0	0	1	99	38	123	78	40	15	77	0		0	7.28	11.1	4.7	38.4	2.28	0		7.32	11	5.9	41.5	1.51		1					15	1	1	0	6	1	1		1		1	0	1	1
0	3	0	0		0	1	0	82	36	153	94	16	15	88	0		1	7.4	5.7	5.7	25.7	2.36	0		7.4	6.1	7.6	27.8	2.59	1					1	37	1	1	0	12	0					0
1	2	0	1	4	0	0	0	85	37	176	91	16	15	95	0		0	7.35	7	3.1	28.6	1.48	0		7.43	4.8	8.1	23.3	1		1					37	1	1	0	5	0					0
1	5	1	0		1	1	0	103	36.6	156	85	28	15	97	1	28	0	7.37	5.9	4.4	25	2.13	1	28	7.42	5	10.2	23.4	1.93						1	33	0	0			0					0
0	5	1	0		0	0	0	76	40.5	170	65	22	15	88	0		0	7.43	5.1	2.9	24.9	1.34	0		7.5	3.7	6.5	21.1	1.46	1						19	0	1	0	4	0					0
1	1	0	0		1	0	0	110	36.4	119	88	28	15	100	0		0	7.58	3.3	3.7	22.6	1.7	0		7.64	2.8	11.9	22	1.53				1		1	7	0	1	0	11	0					0
0	4	2	1	2	0	0	0	105	37.7	163	72	25	15	86	0		0	7.45	5.1	5.6	25.8	1.18	0		7.45	4.9	6.5	24.8	0.96	1	1					15	1	1	0	5	0					1	0	1	0
0	4	1	0		1	0	0	100	36.6	182	84	28	15	98	0		0	7.54	3.2	7.8	20.3	2.55	0		7.57	2.9	11.2	19.4	2.12						1	15	1	1	0	4	0					1	0	1	0
0	8	0	0		0	0	0	92	37.6	111	59	25	15	98	1	32	0	7.42	5.8	5.5	28	2.5	1	32	7.45	5.2	13.2	26.6	2.14		1		1			31	0	1	0	2	0					0
0	10	0	0		0	0	0	84	36.8	135	69	18	15	95	0		1	7.43	5.8	3.5	27.8	1.42	0		7.46	4.5	10.2	23.2	1.49						1	15	1	0			0					0
0	6	1	0		0	1	0	126	37.2	80	46	32	15	94	1	44	1	7.36	6.3	3.4	25.8	5.23	1	44	7.43	4.8	7.5	23.3	4.39	1					1	33	0	1	0	26	0					0
1	5	1	0		0	1	0	72	38.4	178	69	20	15	89	0		0	7.39	6.8	6.1	30	2.75	0		7.41	6	7.3	27.8	2.57	1				1		15	1	1	0	6	0					1	0	1	0
1	5	0	0		1	0	1	111	39.5	150	71	34	15	93	1	28	1	7.45	4.7	2.6	23.8	1.53	1	28	7.49	3.6	7	20.1	1.61				1		1	14	1	1	0	5	0					1	0	1	0
[truncated: 7 more columns]
